# Supplementary material for: Hydrogen production from the air
Source: Nat Commun. 2022 Sep 6;13:5046. doi: 10.1038/s41467-022-32652-y (PMC9448774; doi:10.1038/s41467-022-32652-y)
Supplement: Supplementary file 9 — Source Data [file 41467_2022_32652_MOESM9_ESM.xlsx]

## Sheet: Fig.2c
Relative humidity	Concentration	Relative humidity	Ionic solution concentration	Relative humidity	Ionic solution concentration	Relative humidity	Ionic solution concentration
%	wt %	%	wt %	%	wt %	%	wt %
	KOH		H2SO4		LiCl		Propylene glycol
85	15.8	85	22.88	15	42.6056	15	95.3737
80	19.25	80	26.79	20	39.0671	22.5	93.4
75	22.25	75	30.14	30	34.2509	32.8	90.2
70	25	70	33.09	40	30.3515	43.2	85.2
65	27.3	65	35.8	50	26.7213	52.9	80.3
60	29.5	60	38.35	60	23.1088	57.6	77.5
55	31.6	55	40.75	70	19.1871	70.9	65.1
50	33.7	50	43.1	80	14.6253	75.3	59.9
45	35.8	45	45.41	85	11.7183	84.3	44.3
40	37.95	40	47.71			85	42.9583
35	40.1	35	50.04
30	42.3	30	52.45
25	44.5	25	55.01
20	47	20	57.76
15	49.8	15	60.8

## Sheet: Fig.2d
Voltage V	Current Density, J
V	mA/cm2
	Pt net	Ni foam	30WT% KOH
1	0	0	0
1.1	0	0	0
1.2	0	0	0
1.3	0	0	0
1.4	0	0	0
1.5	0	0	0
1.6	0.25	1	0.875
1.7	1.25	3.5	3.375
1.8	1.5	7.5	9.625
1.9	2.5	16.75	21.25
2	4.5	25.75	39.125
2.1	6	39.375	58.5
2.2	9.5	51.625	75.375
2.3	13.75	66.875	99.125
2.4	18.5	77.5	120.75
2.5	27.5	96.875	144.5
2.6	38	111.75	169.75
2.7	53.25	127	193.375
2.8	67.5	143.875	214.25
2.9	84.25	157.5	246.875
3	101.25	176.75	273.375
3.1	116.25	194.875	295.25
3.2	137.25	208.75	321.125
3.3	157.5	235	353.75
3.4	181.5	258.125	381.125
3.5	197.25	284.25	413.125
3.6	217.5	310.875	441.375
3.7	240	335.75	475.375
3.8	256.25	366.875	511.5
3.9	289.5	391.75	541.5
4	309.5	429	573.5

## Sheet: Fig.2e
Voltage V	Current Density, J
V	mA/cm2
	Glass foam	Melamine sponge
1.8	0	0
1.9	0	0
2	0.75	1.625
2.1	1.5	4.125
2.2	4.75	13
2.3	9.5	25.375
2.4	13.5	36.875
2.5	21.5	57
2.6	29.25	71.375
2.7	34.25	91
2.8	41	111.375
2.9	48.75	130.375
3	57.5	150.25

## Sheet: Fig.3a
Voltage, V	Current Density, J
V	mA/cm2
	1.5cm G3	1.5cm G2	1.5cm G1
1.8	0	0	0
1.9	0	0	0
2	0	0	0.375
2.1	1.25	1.375	1.5
2.2	2.5	3.25	4.125
2.3	5.375	6.625	8.125
2.4	8.75	9.875	11.875
2.5	10.375	13.625	16.25
2.6	13.75	18.5	21.375
2.7	18	22.25	25.75
2.8	20.125	25.5	30.375
2.9	23.375	30.125	34.25
3	27.125	33.5	37.75

## Sheet: Fig.3b
Voltage, V	Current Density, J
V	mA/cm2
V	1.5cm G1, 25°C	2.0cm G1, 25°C	2.5cm G1, 25°C	1.5cm G1, 45°C
1.8	0	0	0	0
1.9	0	0	0	0
2	0.375	0.25	0.25	1.25
2.1	1.5	1.5	0.75	2.5
2.2	4.125	2.5	1.5	5.5
2.3	8.125	4.5	3.25	9.25
2.4	11.875	6.75	5.25	14
2.5	16.25	11.25	6.5	19.75
2.6	21.375	15	8.75	25
2.7	25.75	17.5	9.75	29.5
2.8	30.375	21.5	11.5	35.5
2.9	34.25	25.25	14	40.5
3	37.75	27.5	17.5	44.75

## Sheet: Fig.3c
Relative humidity	Concentration		Error bar
%	wt %
	Equilibrium	Equilibrium under J=15mA/cm2
20	57.76	62.1312	1.84
40	47.71	51.8555	1.5
60	38.35	43.62	2.4
80	26.79	33.0256	1.5
Current Density, J	Concentration
mA/cm2	wt%
	R.H.=80%
0	26.79
15	33.0256
50	41.65
70	46.74

## Sheet: Fig.3d
Voltage, V	Current Density, J
V	mA/cm2
V	0.625	0.525	0.43	0.326
1.8	0	0	0	0
1.9	0	0	0	0
2	1.5	0.75	1.25	0
2.1	3	1.5	2.5	4.75
2.2	6.5	4.75	7.5	10.75
2.3	8.75	9.5	12.25	19.75
2.4	10	13.5	21.75	29.5
2.5	15	21.5	31.25	41.25
2.6	17.5	29.25	38.25	53
2.7	21.5	34.25	49.5	61.5
2.8	28.25	41	61.25	69.75
2.9	33.5	48.75	69.5	84
3	37.5	57.5	81.5	97

## Sheet: Fig.3e
Time	Voltage	Concentration	Faradaic Efficiency
h	V	wt%	%
0	2.57	55.22	97.4
24	2.56	53.1675	94.5
48	2.54	52.4181	93.5
120	2.51	51.0861	97
144	2.47	51.016	97.1
168	2.47	51.051	96.9
192	2.47	51.0861	96.9
216	2.5	51.0861	96.2
288	2.48	51.051	95.5

## Sheet: Fig.3f
Time	Current Density, J
h	mA/cm2
	3.0V	2.7V	2.4V
0	57.25	33.75	13.25
48	57.5	34.25	13.5
120	61	37.5	15.5
144	61.5	38.5	17.25
168	61.75	39	18.25
192	60.5	37.25	17.5
216	61.5	37.5	18.5
288	59.75	37.25	17.5

## Sheet: Fig.4b
	Time	Faradaic efficiency	Hydrogen generation rate		R.H.	Temperature
		%	ml/h		%	°C
Day 1	09:30:00	93.163	171.407		38	26.8
	10:30:00	97.2157	188.495		31	27.9
	11:30:00	97.9945	186.159		30	29
	12:30:00	96.9825	185.334		29	30.7
	13:30:00	97.0495	185.889		27	31.5
	14:30:00	96.0236	193.909		22	33.1
	15:30:00	96.5581	195.562		20	34
	16:30:00	96.0918	185.444		20	33.8
	17:30:00	96.2574	167.094		19	32.8
Day 2	08:00:00	95.9794	118.085		44	24
	09:00:00	95.3171	163.515		35	29.2
	10:00:00	94.2322	185.077		34	31.8
	11:00:00	96.6464	184.813		34	31
	12:00:00	97.3715	173.994		29	33.5
	13:00:00	95.9959	180.741		30	33.8
	14:00:00	97.4633	158.63		37	31.5
	15:00:00	96.125	71.851		42	27.7
	16:00:00	89.993	20.7589		42	27.7

[truncated: 8 more sheets: Fig.S12a, Fig.S12b, Fig.S13, Fig.S14, Fig.S15, Fig.S16, Fig.S18, Fig.S22]
